# Supplementary material for: Molecular Insights into the Classification of Luminal Breast Cancers: The Genomic Heterogeneity of Progesterone-Negative Tumors
Source: Int J Mol Sci. 2019 Jan 25;20(3):510. doi: 10.3390/ijms20030510 (PMC6386970; doi:10.3390/ijms20030510)
Supplement: Supplementary file 1 [file ijms-20-00510-s001.zip › Lopez et al - IJMS - Supplementary Table S1.xlsx]

## Sheet: Supplementary Table S1
Mutations	PR pos/ Tot PR pos samples	PR neg /Tot PR neg samples	PR pos	PR neg	Tot PR pos samples	Tot PR neg samples	pvalue
ERBB2_E770_A771insGIRD	0.000382995021064726	0.00834202294056309	1	8	2611	959	2.62948e+09
RUNX1_D123Gfs*15	0	0.00417101147028154	0	4	2611	959	0.000960227992347184
TBX3_W113*	0	0.00417101147028154	0	4	2611	959	0.000960227992347184
PIK3CA_H1047R	0.184603600153198	0.139728884254432	482	134	2611	959	0.00165954048373017
GATA3_X308_splice	0.0268096514745308	0.00938477580813347	70	9	2611	959	0.00170629170011966
TP53_I195T	0.000382995021064726	0.00521376433785193	1	5	2611	959	0.00178813631199696
AXIN2_S493L	0	0.00312825860271116	0	3	2611	959	0.00424774588900392
GATA3_R364T	0	0.00312825860271116	0	3	2611	959	0.00424774588900392
CDH1_V202Cfs*7	0	0.00312825860271116	0	3	2611	959	0.00424774588900392
MUC16_T7149A	0	0.00312825860271116	0	3	2611	959	0.00424774588900392
CCDC82_E175del	0	0.00312825860271116	0	3	2611	959	0.00424774588900392
TP53_R175H	0.00804289544235925	0.0187695516162669	21	18	2611	959	0.00627718280852728
TP53_R342*	0.00191497510532363	0.0072992700729927	5	7	2611	959	0.0137523617128913
SF3B1_K700E	0.0229797012638836	0.0104275286757039	60	10	2611	959	0.0165013891613141
PIK3CA_E545K	0.0961317502872463	0.0709071949947862	251	68	2611	959	0.0191863555949819
ARID1A_Q766Sfs*67	0	0.00208550573514077	0	2	2611	959	0.0195872912330086
ATR_A14S	0	0.00208550573514077	0	2	2611	959	0.0195872912330086
BCL6_K474Efs*26	0	0.00208550573514077	0	2	2611	959	0.0195872912330086
BRAF_V600E	0	0.00208550573514077	0	2	2611	959	0.0195872912330086
CARD11_D200E	0	0.00208550573514077	0	2	2611	959	0.0195872912330086
CDH1_R598*	0	0.00208550573514077	0	2	2611	959	0.0195872912330086
CDH1_E138*	0	0.00208550573514077	0	2	2611	959	0.0195872912330086
CDH1_E497Rfs*25	0	0.00208550573514077	0	2	2611	959	0.0195872912330086
ESR1_D538G	0.0180007659900421	0.0072992700729927	47	7	2611	959	0.0202306875276477
ESR1_Y537S	0.0111068556108771	0.00312825860271116	29	3	2611	959	0.0249667558824545
ERBB2_S310F	0.000765990042129452	0.00417101147028154	2	4	2611	959	0.0276993798230948
MAP3K1_R364W	0.000765990042129452	0.00417101147028154	2	4	2611	959	0.0276993798230948
TP53_H179R	0.000765990042129452	0.00417101147028154	2	4	2611	959	0.0276993798230948
GATA3_D335Gfs*17	0.00612792033703562	0.013555787278415	16	13	2611	959	0.0284128847500456
CDH1_T115Nfs*53	0.000382995021064726	0.00312825860271116	1	3	2611	959	0.0297613020527215
FOXA1_D226N	0.000382995021064726	0.00312825860271116	1	3	2611	959	0.0297613020527215
FOXA1_I176M	0.000382995021064726	0.00312825860271116	1	3	2611	959	0.0297613020527215
GATA3_*444Lfs*63	0.000382995021064726	0.00312825860271116	1	3	2611	959	0.0297613020527215
TERT_Promoter	0.000382995021064726	0.00312825860271116	1	3	2611	959	0.0297613020527215
TP53_P278S	0.000382995021064726	0.00312825860271116	1	3	2611	959	0.0297613020527215
SMAD4_Q245*	0.000382995021064726	0.00312825860271116	1	3	2611	959	0.0297613020527215
AKT1_E17K	0.040597472232861	0.0260688216892596	106	25	2611	959	0.0407032006822806
TP53_E285K	0.00268096514745308	0.0072992700729927	7	7	2611	959	0.050350789207067
GATA3_X307_splice	0.00382995021064726	0	10	0	2611	959	0.0549619671998743
PIK3CA_E545G	0.00344695518958254	0	9	0	2611	959	0.0686927438055259
PIK3CA_E365K	0.00114898506319418	0.00417101147028154	3	4	2611	959	0.0704189075201783
PIK3CA_M1043V	0.00114898506319418	0.00417101147028154	3	4	2611	959	0.0704189075201783
DNAH11_P4211L	0.00114898506319418	0.00417101147028154	3	4	2611	959	0.0704189075201783
ERBB2_L755S	0.00651091535810034	0.0125130344108446	17	12	2611	959	0.0765804163468276
MAP3K1_R763Cfs*35	0.00306396016851781	0	8	0	2611	959	0.0861470528406921
TP53_Y163C	0.000765990042129452	0.00312825860271116	2	3	2611	959	0.0943535314310001
TP53_A159V	0.000765990042129452	0.00312825860271116	2	3	2611	959	0.0943535314310001
TP53_C141Y	0.000765990042129452	0.00312825860271116	2	3	2611	959	0.0943535314310001
TP53_R337C	0.000765990042129452	0.00312825860271116	2	3	2611	959	0.0943535314310001
MUC16_L7102F	0.000765990042129452	0.00312825860271116	2	3	2611	959	0.0943535314310001
TP53_Q192*	0.000765990042129452	0.00312825860271116	2	3	2611	959	0.0943535314310001
GATA3_P408Sfs*99	0.00191497510532363	0.00521376433785193	5	5	2611	959	0.0983281033370099
PIK3CA_R108H	0.00268096514745308	0	7	0	2611	959	0.108488885995935
GATA3_X350_splice	0.00268096514745308	0	7	0	2611	959	0.108488885995935
CDH1_A634V	0.000382995021064726	0.00208550573514077	1	2	2611	959	0.11969537578516
CDH1_X765_splice	0.000382995021064726	0.00208550573514077	1	2	2611	959	0.11969537578516
CDH1_E745Rfs*3	0.000382995021064726	0.00208550573514077	1	2	2611	959	0.11969537578516
PIK3CA_H1047L	0.0214477211796247	0.013555787278415	56	13	2611	959	0.128980992278974
POM121_F1064_F1065insS	0.00229797012638836	0	6	0	2611	959	0.137344341731818
TP53_R273C	0.00229797012638836	0.00521376433785193	6	5	2611	959	0.163530309320231
CBFB_N104S	0.00191497510532363	0	5	0	2611	959	0.175063881223642
CBFB_P70Sfs*13	0.00191497510532363	0	5	0	2611	959	0.175063881223642
CTCF_H284Y	0.00191497510532363	0	5	0	2611	959	0.175063881223642
ESR1_L536H	0.00191497510532363	0	5	0	2611	959	0.175063881223642
MAP2K4_X297_splice	0.00191497510532363	0	5	0	2611	959	0.175063881223642
MAP2K4_X211_splice	0.00191497510532363	0	5	0	2611	959	0.175063881223642
PIK3CA_P539R	0.00191497510532363	0	5	0	2611	959	0.175063881223642
AHNAK_G5496E	0.00191497510532363	0	5	0	2611	959	0.175063881223642
AHNAK2_G812A	0.00191497510532363	0	5	0	2611	959	0.175063881223642
COL22A1_D500H	0.00191497510532363	0	5	0	2611	959	0.175063881223642
UTRN_N611S	0.00191497510532363	0	5	0	2611	959	0.175063881223642
PIK3CA_E726K	0.015319800842589	0.00938477580813347	40	9	2611	959	0.176712372164033
PIK3CA_Q546R	0.00689391037916507	0.00312825860271116	18	3	2611	959	0.19218570776355
GATA3_P408Tfs*99	0.00114898506319418	0.00312825860271116	3	3	2611	959	0.200650640324708
TP53_X307_splice	0.00114898506319418	0.00312825860271116	3	3	2611	959	0.200650640324708
AHNAK2_G400S	0.00114898506319418	0.00312825860271116	3	3	2611	959	0.200650640324708
USP28_Q35R	0.00114898506319418	0.00312825860271116	3	3	2611	959	0.200650640324708
CDH1_Q23*	0.0088088854844887	0.013555787278415	23	13	2611	959	0.208295457783845
CDH1_W4*	0.0015319800842589	0	4	0	2611	959	0.22521685346993
CDH1_X277_splice	0.0015319800842589	0	4	0	2611	959	0.22521685346993
CTCF_Y226C	0.0015319800842589	0	4	0	2611	959	0.22521685346993
ESR1_Y537N	0.00344695518958254	0.00104275286757039	9	1	2611	959	0.228304191769198
MAP3K1_R273Sfs*27	0.00344695518958254	0.00104275286757039	9	1	2611	959	0.228304191769198
PTEN_T319*	0.00344695518958254	0.00104275286757039	9	1	2611	959	0.228304191769198
TP53_R248W	0.00421294523171199	0.0072992700729927	11	7	2611	959	0.248489338213477
ESR1_E380Q	0.00344695518958254	0.00625651720542232	9	6	2611	959	0.250010604942645
PIK3CA_E545A	0.00306396016851781	0.00104275286757039	8	1	2611	959	0.28576543805268
TP53_Y220C	0.00306396016851781	0.00104275286757039	8	1	2611	959	0.28576543805268
CBFB_X133_splice	0.000765990042129452	0.00208550573514077	2	2	2611	959	0.296218199526066
CDH1_X278_splice	0.000765990042129452	0.00208550573514077	2	2	2611	959	0.296218199526066
NCOR1_T525Nfs*11	0.0015319800842589	0.00312825860271116	4	3	2611	959	0.339249401134408
TP53_R282W	0.0015319800842589	0.00312825860271116	4	3	2611	959	0.339249401134408
TP53_H193R	0.0015319800842589	0.00312825860271116	4	3	2611	959	0.339249401134408
TP53_X125_splice	0.0015319800842589	0.00312825860271116	4	3	2611	959	0.339249401134408
FOXA1_S250F	0.00268096514745308	0.00104275286757039	7	1	2611	959	0.358859667973122
NUP93_E14K	0.00268096514745308	0.00104275286757039	7	1	2611	959	0.358859667973122
PIK3CA_R88Q	0.00268096514745308	0.00104275286757039	7	1	2611	959	0.358859667973122
CDH1_R63*	0.00229797012638836	0.00104275286757039	6	1	2611	959	0.452372793900164
TP53_R196*	0.00229797012638836	0.00104275286757039	6	1	2611	959	0.452372793900164
TP53_R213*	0.00344695518958254	0.00521376433785193	9	5	2611	959	0.454054922051943
PIK3CA_E542K	0.0574492531597089	0.0510948905109489	150	49	2611	959	0.463240335129234
GATA3_N331Efs*21	0.00268096514745308	0.00417101147028154	7	4	2611	959	0.476458393009062
PIK3CA_K111E	0.00268096514745308	0.00417101147028154	7	4	2611	959	0.476458393009062
GATA3_P408Afs*99	0.0107238605898123	0.013555787278415	28	13	2611	959	0.481494919044081
PIK3CA_C420R	0.00804289544235925	0.0104275286757039	21	10	2611	959	0.496069707581307
FOXA1_I176V	0.00191497510532363	0.00312825860271116	5	3	2611	959	0.496793630081816
GATA3_X349_splice	0.00191497510532363	0.00312825860271116	5	3	2611	959	0.496793630081816
PIK3CA_N1044K	0.00191497510532363	0.00312825860271116	5	3	2611	959	0.496793630081816
CDKN1B_X159_splice	0.00114898506319418	0.00208550573514077	3	2	2611	959	0.507197651635802
ERBB2_V777L	0.00344695518958254	0.00208550573514077	9	2	2611	959	0.515329904309894
PIK3CA_G1049R	0.00344695518958254	0.00208550573514077	9	2	2611	959	0.515329904309894
AKT1_L52R	0.00191497510532363	0.00104275286757039	5	1	2611	959	0.572797944898195
CDH1_X722_splice	0.00191497510532363	0.00104275286757039	5	1	2611	959	0.572797944898195
PIK3CA_H1048R	0.00191497510532363	0.00104275286757039	5	1	2611	959	0.572797944898195
WASHC2A_T379M	0.00191497510532363	0.00104275286757039	5	1	2611	959	0.572797944898195
PIK3CA_G118D	0.00497893527384144	0.00625651720542232	13	6	2611	959	0.641908055288206
TP53_R248Q	0.00497893527384144	0.00625651720542232	13	6	2611	959	0.641908055288206
TP53_R306*	0.00229797012638836	0.00312825860271116	6	3	2611	959	0.661024588283661
GATA3_S426Ifs*81	0.00229797012638836	0.00312825860271116	6	3	2611	959	0.661024588283661
PIK3CA_E110del	0.00229797012638836	0.00312825860271116	6	3	2611	959	0.661024588283661
CBFB_W73*	0.0015319800842589	0.00208550573514077	4	2	2611	959	0.72043145502645
ERBB2_D769Y	0.0015319800842589	0.00208550573514077	4	2	2611	959	0.72043145502645
ERBB2_L869R	0.0015319800842589	0.00208550573514077	4	2	2611	959	0.72043145502645
CDH1_Q641*	0.0015319800842589	0.00104275286757039	4	1	2611	959	0.729003282161669
CDH1_X379_splice	0.0015319800842589	0.00104275286757039	4	1	2611	959	0.729003282161669
GATA3_S407Afs*99	0.0015319800842589	0.00104275286757039	4	1	2611	959	0.729003282161669
GATA3_S413Qfs*94	0.0015319800842589	0.00104275286757039	4	1	2611	959	0.729003282161669
FGFR2_N549K	0.00268096514745308	0.00208550573514077	7	2	2611	959	0.75315719726096
PIK3CA_Q546P	0.00268096514745308	0.00208550573514077	7	2	2611	959	0.75315719726096
TP53_G245S	0.00268096514745308	0.00208550573514077	7	2	2611	959	0.75315719726096
PIK3CA_Q546K	0.00382995021064726	0.00312825860271116	10	3	2611	959	0.757688738694702
AHNAK2_V2061L	0.0103408655687476	0.00938477580813347	27	9	2611	959	0.799934609233671
PIK3CA_N345K	0.0329375718115665	0.0312825860271116	86	30	2611	959	0.80475234951876
ERBB3_E928G	0.00574492531597089	0.00625651720542232	15	6	2611	959	0.859369198582436
TP53_R273H	0.00459594025277671	0.00417101147028154	12	4	2611	959	0.866206915548955
ESR1_Y537C	0.00344695518958254	0.00312825860271116	9	3	2611	959	0.884059889640893
MAP2K4_S184L	0.00344695518958254	0.00312825860271116	9	3	2611	959	0.884059889640893
PIK3CA_M1043I	0.00382995021064726	0.00417101147028154	10	4	2611	959	0.885088184888883
CBFB_X55_splice	0.00995787054768288	0.0104275286757039	26	10	2611	959	0.900925116131751
TP53_X331_splice	0.00229797012638836	0.00208550573514077	6	2	2611	959	0.905276639086217
TP53_X187_splice	0.00229797012638836	0.00208550573514077	6	2	2611	959	0.905276639086217
CDH1_X522_splice	0.00191497510532363	0.00208550573514077	5	2	2611	959	0.918683538846599
CDH1_P127Afs*41	0.00191497510532363	0.00208550573514077	5	2	2611	959	0.918683538846599
GATA3_M293R	0.00191497510532363	0.00208550573514077	5	2	2611	959	0.918683538846599
MAP3K1_L319Tfs*7	0.00191497510532363	0.00208550573514077	5	2	2611	959	0.918683538846599
NOTCH1_T311A	0.00191497510532363	0.00208550573514077	5	2	2611	959	0.918683538846599
GATA3_M293K	0.00651091535810034	0.00625651720542232	17	6	2611	959	0.932889063473611
PIK3CA_E453K	0.00536193029490617	0.00521376433785193	14	5	2611	959	0.95698967628546
CDH1_Q610*	0.00306396016851781	0.00312825860271116	8	3	2611	959	0.97548913463145
PIK3CA_E81K	0.00306396016851781	0.00312825860271116	8	3	2611	959	0.97548913463145
